# Supplementary material for: On the fractal patterns of language structures
Source: PLoS One. 2023 May 18;18(5):e0285630. doi: 10.1371/journal.pone.0285630 (PMC10194960; doi:10.1371/journal.pone.0285630)
Supplement: S1 File — (PY) [file pone.0285630.s001.py]

import math
import numpy as np
import concurrent.futures
import random
import n_sphere
import numpy
import multiprocessing

class Fractal:
    def __init__(self, points, file_name):
        self.points = points
        self.file_name = file_name
        self.num_workers = multiprocessing.cpu_count()-1

    def random_walk_nd(dim, steps, p):
        points=[]
        points.append([0] * (dim))
        print(points)
        for step in range(steps):
            new_point = []
            for i in range(dim):
                if random.random() <= p:
                    new_point.append(points[len(points) - 1][i] + 1)
                else:
                    new_point.append(points[len(points) - 1][i] - 1)
            points.append(new_point)
        return points

    def hyper_sphere(self, dim, n_points):
        self.points = []
        point = 0
        for point in range(n_points):
            new_point = [random.random()]
            for i in range(dim-1):
                new_point.append(random.random() * 2 * math.pi)
            self.points.append(n_sphere.convert_rectangular(new_point))

    def homogeneous(self, dim, dist):
        self.points = []
        for x1 in numpy.arange(-1.0,1.0,dist):
            for x2 in numpy.arange(-1.0, 1.0, dist):
                for x3 in numpy.arange(-1.0, 1.0, dist):
                    for x4 in numpy.arange(-1.0, 1.0, dist):
                        self.points.append([round(x1,1),round(x2,1),round(x3,1),round(x4,1)])

    def initial_final(self, dim_interval):
        initial = 99999.9
        final = -99999.9
        for i in range(dim_interval[1], dim_interval[2]):
            initial = min(self.points[i][dim_interval[0]], initial)
            final = max(self.points[i][dim_interval[0]], final)
        return [initial, final]

    def box_couting(self, points_scale):
        scale = points_scale[0]
        points = points_scale[1]
        slots = [int((self.final[dim]-self.inicial[dim])//scale)+1 for dim in range(self.n_dimension)]
        hist = {}
        for point in points:
            element = []
            [element.append(int(round((point[dim] - self.inicial[dim]) / scale,10))) for dim in range(self.n_dimension)]
            if str(element) in hist:
                hist[str(element)] += 1
            else:
                hist[str(element)] = 1
        return hist

    def calculate(self):
        self.n_points = len(self.points)
        self.n_dimension = len(self.points[0])

        self.inicial = []
        self.final = []
        for dim in range(self.n_dimension):
            dim_interval = []
            for i in range(self.num_workers):
                dim_interval.append([dim, (i*(self.n_points//self.num_workers)), ((i+1)*(self.n_points//self.num_workers)-1)])
            with concurrent.futures.ProcessPoolExecutor() as executor:
                list_inicial_final = executor.map(self.initial_final, dim_interval)
            initial = 99999.9
            final = -99999.9
            for inicial_final in list_inicial_final:
                initial = min(inicial_final[0], initial)
                final = max(inicial_final[1], final)
            self.inicial.append(initial)
            self.final.append(final)

        self.scales = np.logspace(math.log(0.0201, 10), math.log(1, 10), 100)
        for scale in self.scales:
            points_distr = []
            for i in range(self.num_workers):
                points_distr.append([scale, self.points[(i*(self.n_points//self.num_workers)):((i+1)*(self.n_points//self.num_workers)-1)]])
            with concurrent.futures.ProcessPoolExecutor() as executor:
                sub_hists = executor.map(self.box_couting, points_distr)
            hist = {}
            for sub_hist in sub_hists:
                for element in sub_hist:
                    if str(element) in hist:
                        hist[str(element)] += sub_hist[element]
                    else:
                        hist[str(element)] = sub_hist[element]
            file_output = open(self.file_name, mode='a')
            file_output.write(str(scale) + ' ' + len(hist) + '\n')
            file_output.close()
