# Supplementary material for: On the fractal patterns of language structures
Source: PLoS One. 2023 May 18;18(5):e0285630. doi: 10.1371/journal.pone.0285630 (PMC10194960; doi:10.1371/journal.pone.0285630)
Supplement: S2 File — (PY) [file pone.0285630.s002.py]

import pickle
from matplotlib import pyplot as plt
import collections
import pandas as pd
from numpy import where
import matplotlib
from random import random

def hoshen_kopelman(neighbor_list):
    node_list = [-1 for el in neighbor_list]
    node_list_labels = []
    clusters = 0
    for i, nl in enumerate(neighbor_list):
        # print i,node_list_labels,nl,node_list
        nl2 = [node_list_labels[node_list[el]] for el in nl if node_list[el] != -1]
        if len(nl2) == 0:
            node_list_labels.append(clusters)
            node_list[i] = clusters
            clusters += 1
            continue
        nlp = min([node_list_labels[el] for el in nl2])
        node_list[i] = nlp
        for j in nl2:node_list_labels[j] = nlp
    for i in range(len(node_list_labels)):
        N = i
        while (node_list_labels[N] < N):
            N = node_list_labels[N]
        node_list_labels[i] = N
    ld = {}
    clusters = 1
    for el in node_list_labels:
        if not el in ld:
            ld[el] = clusters
            clusters += 1
    for i in range(len(node_list_labels)):
        node_list_labels[i] = ld[node_list_labels[i]]
    for i, el in enumerate(node_list):
        node_list[i] = node_list_labels[el]
    return node_list

def set_neighbors(TSNE_scatter, n_dimension, scale):
    inicial = []
    [inicial.append(min(TSNE_scatter[TSNE_scatter.columns[dim+1]])) for dim in range(n_dimension)]

    neighbor_list = []
    hist = {}
    for i in range(int(len(TSNE_scatter))):
        neighbor_list.append([])
        element = []
        [element.append(int(round((TSNE_scatter[TSNE_scatter.columns[dim+1]][i] - inicial[dim]) / scale, 10))) for dim in range(n_dimension)]
        if str(element) in hist:
            hist[str(element)].append(i)
        else:
            hist[str(element)] = [i]
    for item in hist:
        for point in hist[item]:
            neighbor = hist[item]
            for neighbor_item in neighbor:
                if neighbor_item != point:
                    neighbor_list[point].append(neighbor_item)
            neighbor = hist.get('[' + str(int(item[1:item.find(',')]) - 1) + ', ' + str(int(item[item.find(',') + 1:len(item) - 1])) + ']')
            if neighbor is not None:
                for neighbor_item in neighbor:
                    neighbor_list[point].append(neighbor_item)
            neighbor = hist.get('['+ str(int(item[1:item.find(',')])) + ', ' + str(int(item[item.find(',')+1:len(item)-1])-1) + ']')
            if neighbor is not None:
                for neighbor_item in neighbor:
                    neighbor_list[point].append(neighbor_item)
    return neighbor_list

with open('trained/TSNE_PD_Hebrew_100.w2v', 'rb') as saved_file:
    TSNE_scatter = pickle.load(saved_file)

neighbor_list = set_neighbors(TSNE_scatter, 2, 0.11)
labels = hoshen_kopelman(neighbor_list)

counter = collections.Counter(labels)
labels_selection=[]
for v in sorted(counter.values(), reverse=True)[:50]:
    for key in counter:
        if counter[key] == v:
            labels_selection.append(key)
            break

hist = collections.Counter([int(value/100) for value in counter.values()])

cmap = matplotlib.cm.get_cmap('viridis')

for position, j in enumerate(labels_selection):
    x=[]; y=[]
    for i, label in enumerate(labels):
        if label==j:
            if random()<0.2: # use 0.5 to Russian and 0.2 to Hebew
                x.append(TSNE_scatter['x'][i])
                y.append(TSNE_scatter['y'][i])
    plt.scatter(x, y, s=1, c=cmap(position/50.0))

plt.xlabel('T-SNE 1st Dimension', fontsize=10)
plt.ylabel('T-SNE 2nd Dimension', fontsize=10)
plt.show()
