# Supplementary material for: On the fractal patterns of language structures
Source: PLoS One. 2023 May 18;18(5):e0285630. doi: 10.1371/journal.pone.0285630 (PMC10194960; doi:10.1371/journal.pone.0285630)
Supplement: S3 File — (PY) [file pone.0285630.s003.py]

import gensim.models.word2vec as w2v
from Fractal import Fractal

isi2vec = w2v.Word2Vec.load("/media/lcr/Dados/Arquivos/Faculdade/economia/NLP/NLP_Python/trained/ISI_1M_rnd.w2v")
fractal = Fractal(isi2vec.wv.syn0, 'scales_ISI_1_5M')
fractal.calculate()
